# Supplementary material for: Evolutionary Steps in the Analytics of Primordial Metabolic Evolution
Source: Life (Basel). 2019 Jun 18;9(2):50. doi: 10.3390/life9020050 (PMC6616974; doi:10.3390/life9020050)
Supplement: Supplementary File 1 [file life-09-00050-s001.zip]

Archive with 9 entries (9 files):
- Figures_Geisberger/Figure 1.tif
- Figures_Geisberger/Figure 2.tif
- Figures_Geisberger/Figure 3.tif
- Figures_Geisberger/Figure 4.tif
- Figures_Geisberger/Figure 5.tif
- Figures_Geisberger/Figure 6.tif
- Figures_Geisberger/Figure 7.tif
- Figures_Geisberger/Figure 8.tif
- Figures_Geisberger/Scheme I.tif
